# Supplementary material for: Macropinocytic Uptake and pH‐Responsive Endolysosomal Processing Drive Sustained Chemotherapeutic Efficacy of High‐Load Core@Shell Nanocarriers in Colorectal Cancer
Source: Small Sci. 2025 Dec 15;6(1):e202500470. doi: 10.1002/smsc.202500470 (PMC12794672; doi:10.1002/smsc.202500470)
Supplement: Supplementary file 1 — Supplementary Material [file SMSC-6-e202500470-s001.zip]

Archive with 4 entries (4 files):
- SI_Figure6A_EGFP_RAB7A_HCT116_REFNC_20250122 (1).mp4
- SI_Figure6C_Free5-SIRdye.mp4
- SI_Figure6C_SiR_NC.mp4
- smsc70197-sup-0001-SuppData-S1.pdf
